# Supplementary material for: Reinvestigating the Coughing Rat Model of Pertussis To Understand Bordetella pertussis Pathogenesis
Source: Infect Immun. 2021 Nov 16;89(12):e00304-21. doi: 10.1128/IAI.00304-21 (PMC8594615; doi:10.1128/IAI.00304-21)
Supplement: Supplemental file 2 — Supplemental material. Download iai.00304-21-s0002.xlsx, XLSX file, 0.06 MB [file iai.00304-21-s0002.xlsx]

## Sheet: Master sheet
				CFUs				Weights (g)				IgG serology					IgM serology						Flowcytometry		Image J of NALT
		Animal		Lung	Trachea	Nasal lavage		Pre-infection Body wt. (g)	Post-infection Body wt. (g)	Lung wt. (g)		B. pertussis	PT	FHA	ACT	PRN	B. pertussis	PT	FHA	ACT	PRN		Blood PMNs		Left	Right
	Day 1	1D.1		3.12206e+06	190000	36500		178.47	181.98	1.36		0	0	0	0	0	50	0	100	0	0		35.3		429	550
		1D.2		3.39107e+06	140000	30000		155.22	156.76	1.4		0	0	0	0	0	50	0	100	50	0		22.9		552	545
		1D.3		3.83453e+06	175000	47500		162.67	165.18	1.39		0	0	0	0	0	50	0	200	0	0		16.9		419	530
		1D.4		2803600	185000	25000		173.56	170.41	1.25		0	0	0	0	0	50	0	400	0	0		21.3		301	375
		1T.1		700885	50000	13500		158.24	158.94	1.13		0	0	0	0	0	0	0	200	50	0		20.3		283	328
		1T.2		2.07426e+06	125000	6000		171.04	178.66	1.36		50	0	0	0	0	0	0	50	0	0		18.1		299	388
		1T.3		1.17209e+06	90000	18000		179.04	167.64	1.29		50	0	0	0	0	0	0	200	0	0		25		542	430
		1T.4		902804	2000	2000		158.68	157.04	1.07		0	0	0	0	0	0	0	200	0	0		18.8		225	348
		Con.1						164.4	178.5	1.24		0	0	0	0	0	0	0	0	0	0		8.03		413	444
	Day 3	3D.1		2868800	205000	2000		159.22	164.45	1.25		100	0	0	200	0	0	0	200	0	0		11.8		724	622
		3D.2		1.66295e+06	3000	2000		182.63	170.35	1.12		50	0	0	0	0	0	0	100	0	0		21.2		762	503
		3D.3		86125	50000	2000		179.48	183.85	1.2		100	0	0	0	0	0	0	50	0	0		7.57		479	491
		3D.4		280296	2500	5000		175.73	176.82	1.35		50	0	0	0	0	50	0	800	0	0				625	535
		3T.1		51428.6	2000	2000		165.06	158.65	1.19		50	0	0	0	0	0	0	50	0	0		23.2		638	539
		3T.2		72466.2	4000	2000		159.02	186.18	1.48		50	0	0	0	0	0	0	200	0	0		7.67		709	636
		3T.3		18571.4	10000	2000		156.09	194.83	1.96		100	0	0	0	0	0	0	200	0	0		13.5		458	380
		3T.4		2580.15	2000	2000		174.13	173	1.31		50	0	0	0	0	0	0	100	0	0		4.77		306	363
		Con.2						157.02	185.66	1.12		0	0	50	0	0	50	0	50	0	0		5.65		345	424
	Day 6	6D.1		75535.7	75000	4000		171.9	192.51	1.12		400	0	0	0	0	100	0	200	0	0		16.2		210	NA
		6D.2		714035	40000	2000		152.8	174.78	1.14		0	0	0	0	0	50	0	100	0	0		19.4		495	545
		6D.3		110130	2000	2000		155.07	185.2	1.15		400	0	400	0	0	50	0	400	0	0		4.05		1012	1024
		6D.4		508571	60000	2000		153.42	174.54	1.4		50	0	400	0	0	100	0	400	0	0		16.9		958	986
		6T.1		2538.46	2000	4000		167.92	187.44	1.3		50	0	0	0	0	0	50	200	0	0		8.12		314	NA
		6T.2		538318	60000	2000		165.65	188.64	1.07		50	0	0	0	0	50	0	50	0	0		6.83		425	300
		6T.3		2560	2000	2000		176.54	197.8	1.25		50	0	0	0	0	50	0	200	0	0		16.2		770	712
		6T.4		2620.69	2000	2000		184.75	208.8	1.16		50	0	0	0	0	100	0	50	0	0		5.76		846	420
		Con.3						170.56	198.86	1.06		50	0	0	0	0	50	0	0	0	0		16.5		186	227
	Day 9	9D.1		20222.2	11500	200		164.44	189.55	1.35		1600	0	200	100	0	400	0	400	0	0		32.9		780	582
		9D.2		2608.11	400	550		165.94	217.35	1.48		50	0	0	0	0	200	50	400	0	0		39.2		1266	1249
		9D.3		2495.15	10500	450		179.94	212.03	2.06		400	0	50	0	100	400	0	200	0	0		37.4		1032	1245
		9D.4		71198.6	24500	200		176.24	194.39	1.46		100	0	0	50	0	400	0	50	0	0		48.9		1091	1260
		9T.1		2689.66	7500	1350		149.47	195.25	1.45		800	0	100	0	0	50	0	1600	0	0		29.4		NA	364
		9T.2		2584.07	200	200			191.44	1.13		400	0	0	0	0	50	0	400	0	400		32.9		909	361
		9T.3		83200	22500	200		184.16	187.02	1.5		800	0	1600	0	0	200	0	100	0	0		27.5		1039	1338
		9T.4		23465.9	35000	600		171.01	210.69	1.32		400	0	100	0	0	100	0	200	0	0		35.5		1352	1653
		Con.4						157.55	201.02	1.16		0	0		0	0	0	0		0	0		12.4		175	235
	Day 12	12D.1		2610.17	200	200			183.22	1.18		1600	0	400	0	0	400	0	200	0	0		8.89		506	433
		12D.2		2589.15	200	350		168.82	191.87	1.29		3200	0	400	50	1600	200	0	3200	0	0		25.1		649	NA
		12D.3		2635.51	200	1300		169.71	186.28	1.07			0	50	0	0	400	0	200	0	0		24.8		635	754
		12D.4		2601.77	200	200		153.69	174.5	1.13		800	0	400	400	0	400	0	100	0	0		37.6		664	701
		12T.1		2540.15	200	200		164.97	179.34	1.37		3200	0	400	0	100	50	0	50	0	0		28.3		648	599
		12T.2		2621.21	200	350		179.77	192.19	1.32		3200	0	400	0	50	50	0	100	0	0		20.4		543	754
		12T.3		2610.69	200	200		184.21	212.17	1.31		3200	0	100	0	0	200	0	400	0	50		28.5		395	471
		12T.4		2561.15	650	200		168.1	198.76	1.39		3200	0	800	50	50	100	0	800	0	50		23.3		824	766

## Sheet: Rat 005 WBP data
			Day 6								Day 9								Day 12
			6D.1	6D.2	6D.3	6D.4	6T.1	6T.2	6T.3	6T.4	9D.1	9D.2	9D.3	9D.4	9T.1	9T.2	9T.3	9T.4	12D.1	12D.2	12D.3	12D.4	12T.1	12T.2	12T.3	12T.4	Con.1	Con.2	Con.3	Con.4
	Days
Max cough count	-1										0	1	0	0	0	0	1.5	0	0	0	0	0	0	1.5	0	0	0	0	0	0
	1		7	3	1	0	0	0	0	0	0	0	0	0	0	2	0	0	0	0	2	0	0	0	0	0	0	0	0	0
	2		1	0	6	1	7	3	0	0	9	2	1	0	4	9	3	25	3	3	1	2	3	7	2	11		0	0	0
	3		0	1	2	0	0	0	3	0	7	0	4	7	5	8	2	26	0	0	4	1	4	4	5	1		0	0	0
	4		0	0	0	0	0	0	2	0	20	11	0	8	7	7	0	2	1	1	4	8	4	6	7	9			0	0
	5		5	0	2	1	0	1	0	0	45	3	4	4	5	5	14	17	13	13	0	13	15	4	2	16			0	0
	6		0	1	1	0	0	0	0	0	3	4	0	34	22	16	5	0	2	2	0	0	24	8	9	0			0	1
	7										11	7	4	48	7	12	5	11	0	0	1	7	14	55	9	5				0
	8										10	18	11	78	3	8	6	33	0	0	0	5	60	16	19	7				0
	9										11	12	12	25	3	8	0	0	1	1	0	6	4	9	13	4				0
	10																		35	35	0	16	0	0	1	4
	11																		35	35	0	2	0	13	0	7
Avg. PenH	-1																		0.627396	0.605481	0.48959	0.687818	0.72557	0.675358	0.549393	0.578673
	1		0.493635	0.570028	0.574272	0.64541	0.595719	1.24342	0.566961	0.658877	0.553133	0.65525	0.570421	0.870185	0.464205	0.567414	0.988584	0.69621	0.649799	0.8094	0.853961	0.714187	1.18424	0.726193	0.589838	0.55429	0.434556	0.5521	0.434256	0.605487
	2		0.551594	0.564078	0.578822	0.761446	0.532894	0.875499	1.07657	0.664386	0.752462	0.636755	1.15971	0.870194	0.793507	0.70711	0.603049	0.910265	0.67155	0.920708	1.09783	0.869204	0.531297	1.10475	0.543893	0.897675		0.448043	0.604149	0.459949
	3		0.540682	0.674834	0.54586	0.657701	0.605383	0.921295	0.617972	0.637133	0.990815	0.648153	0.643699	0.786749	0.675997	0.916544	0.841683	0.753587	0.642658	0.88397	0.841652	1.00946	0.627418	2.11025	0.990813	0.823503		0.537217	0.644322	0.513072
	4		0.55698	0.948911	0.633158	0.557971	0.56118	1.10954	0.630141	0.623011	1.25114	0.842614	0.810081	0.880213	0.819422	0.820446	0.56749	0.539259	0.691035	0.660396	0.90519	1.2979	0.67585	1.28092	0.65899	0.618665			0.455113	0.518242
	5		0.68952	0.703004	0.651517	0.540917	0.577349	1.06306	0.978232	0.553972	1.28767	0.605961	0.697439	1.64182	0.757284	0.838813	0.752758	0.668616	0.7261	0.678672	0.691703	1.34865	1.40983	0.768598	0.63602	0.803111			0.42884	0.494361
	6		0.624669	0.496446	0.627776	1.1444	0.534397	0.647668	0.810122	0.563586	1.07021	0.679954	0.718684	1.14728	1.27208	1.698	1.05249	1.57053	0.700097	0.922326	0.780568	3.85775	1.24434	2.74249	1.03093	3.74101			0.799024	0.597038
	7										1.6464	1.29244	1.42635	1.71712	0.697525	0.859312	0.863521	0.824357	0.950539	0.839123	0.738199	1.33982	1.33573	1.19845	0.68667	0.665439				0.555828
	8										0.919664	1.4005	0.780655	2.14251	0.62034	0.948352	0.849192	1.12527	0.665111	0.691854	0.832975	1.04337	1.07054	1.6706	0.704954	0.613686				0.437253
	9										1.47396	1.74865	1.60757	1.84274	0.861577	0.762725	0.640097	1.05494	1.42197	0.886713	0.940742	1.28078	1.82709	2.89763	0.67951	0.576171				0.437347
	10																		0.826995	0.781945	0.746847	1.0839	1.01231	1.33959	0.731582	0.497681
	11																		1.0177	0.802743	0.609389	1.50095	1.14915	1.32495	0.609608	0.527273

## Sheet: Rat 003 WBP
		D420				Tohama 1				Control
		1D	2D	3D	4D	1T	2T	3T	4T	1C	2C	3C	4C
	Days
Max cough count	1	0	0	0	0	1	0	0	0	0	0	0	0
	2	0	0	2	0	0	5	0	0	0	0	0	0
	3	5	4	0	6	0	6	2	0	0	0	0	0
	4	3	0	0	6	0	2	2	0	2	0	0	0
	5	2	13	1	4	0	6	0	0	0	0	0	2
	6	4	12	0	31	0	0	0	0	0	0	0	0
	7	4	6	0	25	0	0	0	0	0	0	0	0
	8	0	0	0	25	0	5	2	0	1	0	2	1
	9	2	14	0	10	1	5	2	0	0	0	0	0
	10	1	2	1	24	0	4	1	0	0	0	0	0
	11	7	10	4	24	0	3	0	0	0	0	0	0
Avg. PenH	1	0.872271	0.66634	0.680798	0.799838	0.820898	0.706932	0.885462	0.740693	0.857448	0.948001	0.476182	0.813257
	2	0.783783	0.617053	0.604894	0.59841	0.779771	0.989203	0.654198	0.746648	0.780492	0.502229	0.868892	0.9174
	3	0.701261	0.561212	0.646783	0.712534	0.77728	0.794381	0.647264	0.567614	0.923471	0.491393	0.696148	0.66942
	4	0.622066	0.652699	0.631767	0.730494	1.13314	0.998928	1.02321	0.765627	0.827677	0.551676	0.87907	0.653553
	5	1.07335	0.884192	0.765396	0.911696	0.681401	1.01583	0.573066	0.432039	0.651969	0.861697	0.789937	1.20463
	6	0.93297	0.879452	0.698112	1.11615	0.513109	0.967375	0.516878	0.399066	0.752899	0.920169	0.71809	0.650463
	7	0.909167	0.852866	0.601274	1.14739	0.900442	1.0778	0.681172	0.458521	0.842969	0.687969	0.826764	0.862896
	8	0.803424	1.14878	1.00909	1.1436	0.964072	1.01572	0.677757	0.705912	0.711868	0.565615	0.810269	0.88686
	9	1.06157	0.887938	1.07624	1.26546	0.912138	1.09031	0.712537	0.401624	0.598952	0.963299	0.841981	0.657975
	10	0.907287	1.19819	0.727785	1.10374	1.04777	1.00045	0.719833	0.45512	0.841021	0.958427	0.815893	0.689704
	11	1.07965	0.771683	0.846314	0.89279	0.766352	1.05724	0.996722	0.440602	0.691319	0.53646	0.831164	0.927301

## Sheet: raw Cytokine data
			Lung cytokines																							Serum cytokines
		Animal	G-CSF/CSF-3	MIP-2	IL-1a	IL-10	IL-6	IL-1b	IL-2	IL-4	IP10	IFN-gamma	IL-5	IL-13	IL-12p70	GM-CSF	Gro-alpha/KC	RANTES	TNF-a	MIP-1a	MCP-1	MCP-3	IL-17a	Eotaxin		G-CSF/CSF-3	MIP-2	IL-1a	IL-10	IL-6	IL-1b	IL-2	IL-4	IP10	IFN-gamma	IL-5	IL-13	IL-12p70	GM-CSF	Gro-alpha/KC	RANTES	TNF-a	MIP-1a	MCP-1	MCP-3	IL-17a	Eotaxin
	Day 1	1D.1	21.6985	125.577	55.7861	29.719	3.02734	2223.86	18.9051	0.854492	418.002	177.199	7.22042	4.88281	36.3399	6.4209	1702.87	5183.8	16.3173	333.2	3137.04	675.696	18.584	36.2666		10.7493	0.676144	< 10.7421875	75.1984	< 3.02734375	< 12.5732421875	14.4154	< 0.8544921875	152.918	375.247	1.46042	< 4.8828125	33.06	< 6.4208984375	1933.39	2256.89	30.9222	13.4657	840.33	465.577	159.988	114.104
		1D.2	13.9115	10.5462	107.189	21.5481	3.02734	538.024	28.7725	< 0.8544921875	156.837	37.602	7.22042	5.29435	48.037	6.4209	163.561	3819.02	27.6453	55.441	356.152	172.751	2.80139	17.6801		< 8.3984375	< 0.98876953125	< 10.7421875	< 9.8876953125	< 3.02734375	< 12.5732421875	< 2.3193359375	< 0.8544921875	89.9564	149.414	< 4.2724609375	< 4.8828125	< 5.6884765625	< 6.4208984375	< 17.2607421875	698.706	< 7.12890625	< 3.3935546875	553.616	402.037	< 5.5908203125	93.6414
		1D.3	30.1722	66.6445	191.394	36.6271	2.18479	1340.87	28.7725	< 0.8544921875	360.802	31.08	27.5616	9.46894	45.2824	0.158568	1243	7574.34	44.2739	280.654	2284.11	502.437	22.587	62.9475		< 8.3984375	< 0.98876953125	< 10.7421875	< 9.8876953125	< 3.02734375	< 12.5732421875	< 2.3193359375	< 0.8544921875	85.2337	83.3936	< 4.2724609375	< 4.8828125	< 5.6884765625	< 6.4208984375	1307.23	718.166	< 7.12890625	< 3.3935546875	666.95	270.47	78.431	69.1203
		1D.4	26.1206	60.2469	140.755	38.7495	4.47416	943.274	28.7725	< 0.8544921875	359.659	13.6345	38.0809	10.0353	42.4263	6.4209	370.696	12378.7	43.5074	212.768	1986.78	481.831	22.587	153.871
		1T.1	10.7493	7.8167	71.2315	10.2514	< 3.02734375	479.703	9.66795	< 0.8544921875	112.361	11.8032	11.4563	< 4.8828125	21.6932	< 6.4208984375	205.201	11557.6	13.4538	55.2138	419.363	108.88	7.85298	66.1342		< 8.3984375	< 0.98876953125	< 10.7421875	< 9.8876953125	< 3.02734375	< 12.5732421875	< 2.3193359375	< 0.8544921875	67.0588	85.043	< 4.2724609375	< 4.8828125	< 5.6884765625	< 6.4208984375	379.439	2807.59	< 7.12890625	< 3.3935546875	493.672	307.556	53.8395	97.4815
		1T.2	0.905278	21.8338	21.1394	< 9.8876953125	Invalid(< 3.02734375)	932.147	8.00037	< 0.8544921875	99.2237	56.864	< 4.2724609375	< 4.8828125	11.3393	< 6.4208984375	310.445	10969.1	< 7.12890625	167.211	1710.71	315.69	15.7666	85.7911		< 8.3984375	< 0.98876953125	< 10.7421875	< 9.8876953125	< 3.02734375	< 12.5732421875	< 2.3193359375	< 0.8544921875	40.2957	42.8273	< 4.2724609375	< 4.8828125	< 5.6884765625	< 6.4208984375	< 17.2607421875	< 115.9912109375	< 7.12890625	< 3.3935546875	542.627	382.439	< 5.5908203125	60.0152
		1T.3	30.1722	61.9666	21.1394	40.8011	< 3.02734375	1228.23	23.2194	< 0.8544921875	355.179	143.043	18.5388	2.22097	39.4525	< 6.4208984375	671.294	11526.2	20.8347	295.201	2820.89	514.063	39.7225	74.9628		< 8.3984375	< 0.98876953125	< 10.7421875	< 9.8876953125	< 3.02734375	< 12.5732421875	< 2.3193359375	< 0.8544921875	35.0758	47.2198	< 4.2724609375	< 4.8828125	< 5.6884765625	< 6.4208984375	< 17.2607421875	1092.58	< 7.12890625	< 3.3935546875	301.079	201.566	< 5.5908203125	61.5646
		1T.4	37.5195	16.0492	114.058	42.7902	3.08463	502.358	34.1515	1.05279	106.101	19.7423	21.7011	9.46894	70.8452	6.38408	305.515	10301.9	39.645	77.4335	646.266	155.122	20.6147	50.5647
		Con.1	44.1699	9.6345	114.058	46.6064	2.18479	304.059	45.1586	< 0.8544921875	102.322	34.9424	21.7011	7.98277	74.0614	2.77319	352.83	8473.51	30.9222	71.116	550.399	170.168	15.039	42.0457		30.1722	0.98877	< 10.7421875	9.8877	3.02734	12.5732	2.31934	0.854492	39.8355	49.0293	7.22042	4.88281	21.6932	6.4209	295.503	1727.88	7.12891	3.39355	818.626	369.766	21.2782	109.59
	Day 3	3D.1	64.2709	12.297	140.755	75.8977	6.02978	460.733	49.5606	2.04851	134.214	42.4579	40.5349	14.6559	82.2865	< 6.4208984375	1050.15	11255.9	54.0936	72.3715	1027.58	169.798	43.508	68.6752		< 8.3984375	< 0.98876953125	< 10.7421875	< 9.8876953125	< 3.02734375	< 12.5732421875	< 2.3193359375	< 0.8544921875	32.5718	25.1191	< 4.2724609375	< 4.8828125	< 5.6884765625	< 6.4208984375	880.191	2009.77	9.34281	5.26599	464.019	158.932	149.119	120.886
		3D.2	16.7223	4.48039	< 10.7421875	30.938	< 3.02734375	236.872	15.9353	< 0.8544921875	74.7163	16.3021	21.7011	< 4.8828125	33.06	< 6.4208984375	2347.85	11132.5	13.4538	59.4806	650.9	153.588	66.4656	98.9243		< 8.3984375	< 0.98876953125	< 10.7421875	< 9.8876953125	< 3.02734375	< 12.5732421875	< 2.3193359375	< 0.8544921875	17.342	13.6345	< 4.2724609375	< 4.8828125	< 5.6884765625	< 6.4208984375	528.678	1316.77	< 7.12890625	< 3.3935546875	469.761	168.686	134.371	131.475
		3D.3	16.7223	4.94899	< 10.7421875	< 9.8876953125	< 3.02734375	377.884	< 2.3193359375	< 0.8544921875	62.3308	12.2655	< 4.2724609375	< 4.8828125	17.0169	< 6.4208984375	897.39	9373.55	< 7.12890625	46.0782	576.431	90.2256	15.7666	54.799		99.2523	0.142681	< 10.7421875	37.6977	2.18479	133.419	43.2511	1.88352	85.5523	57.5669	115.162	9.46894	67.5455	< 6.4208984375	765.007	6962.15	73.2081	37.035	1186.16	405.53	41.3573	131.712
		3D.4	16.7223	5.8455	< 10.7421875	32.1268	Invalid(10.0695195243527)	494.819	25.3254	< 0.8544921875	90.1119	16.3021	18.5388	4.1165	42.4263	< 6.4208984375	1463.68	12391.8	20.8347	100.792	543.278	168.686	35.5439	77.398
		3T.1	30.1722	6.48888	10.6254	44.7234	< 3.02734375	393.489	30.1318	< 0.8544921875	73.01	17.1734	21.7011	4.91646	53.2899	< 6.4208984375	361.829	11253.4	33.3383	66.346	469.761	142.489	31.5077	57.0321		< 8.3984375	< 0.98876953125	< 10.7421875	< 9.8876953125	< 3.02734375	< 12.5732421875	< 2.3193359375	< 0.8544921875	28.8936	32.6345	< 4.2724609375	< 4.8828125	< 5.6884765625	< 6.4208984375	< 17.2607421875	1504.67	< 7.12890625	< 3.3935546875	602.324	303.083	28.2255	89.3398
		3T.2	26.1206	11.7809	55.7861	48.4439	< 3.02734375	472.126	18.9051	< 0.8544921875	79.7279	11.8032	27.5616	2.22097	45.2824	< 6.4208984375	3305.22	11034.2	25.9788	77.2288	549.754	139.514	83.7779	54.799		40.916	< 0.98876953125	< 10.7421875	38.7495	< 3.02734375	< 12.5732421875	< 2.3193359375	< 0.8544921875	28.3491	140.3	< 4.2724609375	< 4.8828125	90.0848	< 6.4208984375	1368.22	895.161	< 7.12890625	< 3.3935546875	447.984	327.267	112.934	79.6659
		3T.3	44.1699	7.71732	21.1394	57.07	Invalid(< 3.02734375)	283.488	32.152	0.0837745	71.6312	22.2525	16.8796	7.03014	66.4255	< 6.4208984375	305.515	10945.6	45.0385	55.441	719.092	219.111	33.5439	98.007		< 8.3984375	< 0.98876953125	< 10.7421875	< 9.8876953125	< 3.02734375	< 12.5732421875	< 2.3193359375	< 0.8544921875	10.2331	< 4.0283203125	< 4.2724609375	< 4.8828125	< 5.6884765625	< 6.4208984375	< 17.2607421875	< 115.9912109375	< 7.12890625	< 3.3935546875	524.869	187.619	< 5.5908203125	118.927
		3T.4	10.7493	6.90627	39.3389	40.8011	Invalid(< 3.02734375)	289.694	15.1786	< 0.8544921875	Invalid(19.3857320587979)	15.4223	27.5616	6.36188	55.8067	Invalid(< 6.4208984375)	839.559	11034.2	35.7244	51.7661	734.684	174.221	27.6167	86.6145
		Con.2	< 8.3984375	3.99502	< 10.7421875	< 9.8876953125	Invalid(< 3.02734375)	122.72	< 2.3193359375	< 0.8544921875	66.8799	2.55017	< 4.2724609375	< 4.8828125	< 5.6884765625	< 6.4208984375	491.871	11393.5	< 7.12890625	48.7137	425.493	109.756	< 5.5908203125	91.4994		8.39844	0.98877	< 10.7421875	9.8877	3.02734	12.5732	2.31934	0.854492	8.30477	4.02832	4.27246	4.88281	5.68848	< 6.4208984375	956.685	115.991	7.12891	3.39355	422.435	175.504	45.8906	69.5643
	Day 6	6D.1	155.81	8.01421	< 10.7421875	16.5759	< 3.02734375	270.978	15.1786	< 0.8544921875	78.7378	60.3645	11.4563	< 4.8828125	144.129	< 6.4208984375	3107.5	9883.11	17.2428	91.6174	889.295	224.689	131.645	90.4218		92.8032	< 0.98876953125	< 10.7421875	< 9.8876953125	< 3.02734375	< 12.5732421875	< 2.3193359375	< 0.8544921875	21.9525	136.018	7.22042	< 4.8828125	33.06	< 6.4208984375	6447.58	1753.05	< 7.12890625	< 3.3935546875	727.721	321.186	320.71	131.238
		6D.2	< 8.3984375	8.11236	< 10.7421875	< 9.8876953125	< 3.02734375	258.326	< 2.3193359375	< 0.8544921875	44.7636	3.73322	< 4.2724609375	< 4.8828125	< 5.6884765625	< 6.4208984375	130.988	12192.7	< 7.12890625	66.6672	451.661	113.016	< 5.5908203125	66.2846		106.53	9.26185	39.3389	50.2398	7.98334	437.841	158.491	2.20876	125.379	43.1962	93.0746	28.6963	76.1632	12.8876	488.11	10720.5	217.666	68.3724	2141.08	587.995	44.0407	222.878
		6D.3	0.905278	13.6401	< 10.7421875	Invalid(< 9.8876953125)	Invalid(< 3.02734375)	< 12.5732421875	< 2.3193359375	< 0.8544921875	< 5.810546875	5.92083	< 4.2724609375	Invalid(< 4.8828125)	< 5.6884765625	< 6.4208984375	352.83	10130.1	< 7.12890625	62.8886	513.484	171.277	< 5.5908203125	60.1707		175.899	9.81905	85.9886	84.6849	12.5065	262.56	83.0045	5.13773	105.956	66.5827	175.906	22.0992	123.195	< 6.4208984375	612.156	8100.16	87.6564	48.2383	1674.78	584.746	52.8341	158.684
		6D.4	10.7493	57.173	85.9886	Invalid(3.4681895892272)	Invalid(1.53872580117892)	1525.15	23.2194	< 0.8544921875	333.606	149.111	11.4563	< 4.8828125	17.0169	< 6.4208984375	584.992	13307.2	9.34281	313.904	3689.43	1268.71	19.268	77.1129
		6T.1	16.7223	11.2572	< 10.7421875	42.7902	0.825169	375.926	28.7725	< 0.8544921875	69.5388	13.6345	15.1562	0.880292	36.3399	< 6.4208984375	305.515	12103.1	22.5769	101.079	833.464	224.857	19.6073	82.7482		122.347	9.07367	55.7861	66.4937	7.50516	316.254	101.72	3.23699	110.811	94.1895	166.752	24.1046	76.1632	< 6.4208984375	1224.87	8967.44	119.164	63.6499	1927.62	689.518	49.5267	152.97
		6T.2	21.6985	18.1943	55.7861	14.6812	2.18479	403.191	27.4024	< 0.8544921875	92.1211	17.1734	31.6596	7.03014	50.7028	< 6.4208984375	2140.7	13453.8	37.3005	93.0807	741.073	214.513	63.14	106.671		26.1206	< 0.98876953125	< 10.7421875	< 9.8876953125	< 3.02734375	< 12.5732421875	< 2.3193359375	< 0.8544921875	23.7817	27.9287	62.7112	< 4.8828125	< 5.6884765625	< 6.4208984375	476.735	2206.56	< 7.12890625	< 3.3935546875	1012.06	371.54	47.9783	113.855
		6T.3	26.1206	8.50116	< 10.7421875	< 9.8876953125	< 3.02734375	308.136	15.1786	< 0.8544921875	87.6099	18.893	13.355	< 4.8828125	39.4525	< 6.4208984375	664.845	12980.4	20.8347	79.0656	616.799	170.538	19.9448	100.75		177.529	7.71732	85.9886	89.849	5.26402	281.412	84.1555	5.0191	110.103	84.054	168.172	19.172	115.812	< 6.4208984375	1006.52	8124.58	99.8531	48.2383	1797.25	692.515	55.8342	145.007
		6T.4	39.2371	15.7352	85.9886	42.7902	Invalid(2.79177966225167)	360.198	38.0945	< 0.8544921875	53.1025	15.4223	27.5616	4.91646	48.037	< 6.4208984375	285.27	13036.8	41.9687	86.7945	568.892	155.887	23.5539	58.6087
		Con.3	< 8.3984375	10.1848	< 10.7421875	< 9.8876953125	< 3.02734375	285.56	< 2.3193359375	< 0.8544921875	60.6535	5.92083	1.46042	< 4.8828125	2.04044	< 6.4208984375	253.032	11596.5	4.53705	74.4497	599.28	152.819	< 5.5908203125	82.3302		109.576	5.17783	< 10.7421875	56.2437	4.74047	148.868	52.6665	3.374	83.3101	49.3898	138.809	12.69	82.2865	< 6.4208984375	684.109	7703.6	56.3286	33.841	2196.93	530.486	28.8304	154.995
	Day 9	9D.1	164.307	7.21391	< 10.7421875	58.7016	2.79178	640.306	28.7725	0.717035	124.843	77.7455	30.3171	4.91646	107.313	< 6.4208984375	3569.55	11284.1	27.6453	54.7583	945.645	217.582	123.18	79.3836		135.443	8.30751	21.1394	84.6849	8.45571	279.333	60.6121	3.77418	123.633	82.4015	134.208	21.6902	96.6207	< 6.4208984375	1255.91	8670.46	74.6601	44.8626	2261.88	723.427	98.4437	188.448
		9D.2	33.9517	8.11236	< 10.7421875	40.8011	3.37169	554.845	34.1515	< 0.8544921875	81.2024	22.2525	18.5388	6.36188	39.4525	< 6.4208984375	1388.42	11316	32.5365	67.9473	836.902	226.707	56.3296	102.306		10.7493	0.676144	< 10.7421875	10.2514	< 3.02734375	< 12.5732421875	< 2.3193359375	< 0.8544921875	58.5723	52.6149	49.85	< 4.8828125	< 5.6884765625	< 6.4208984375	1082.51	7135.36	8.23441	20.7263	1401.04	689.946	140.931	132.423
		9D.3	26.1206	12.6371	21.1394	24.4699	< 3.02734375	982.275	26.0207	< 0.8544921875	145.205	21.4217	7.22042	< 4.8828125	36.3399	< 6.4208984375	253.032	9184.78	11.4513	118.974	1654.11	384.788	18.584	31.7137		0.905278	< 0.98876953125	< 10.7421875	< 9.8876953125	< 3.02734375	< 12.5732421875	< 2.3193359375	< 0.8544921875	Invalid(41.4348840638893)	16.3021	58.545	< 4.8828125	< 5.6884765625	< 6.4208984375	295.503	4850.4	< 7.12890625	8.36365	1245.36	559.039	< 5.5908203125	127.06
		9D.4	< 8.3984375	10.5462	< 10.7421875	< 9.8876953125	< 3.02734375	616.224	< 2.3193359375	< 0.8544921875	Invalid(< 5.810546875)	14.5333	< 4.2724609375	< 4.8828125	< 5.6884765625	< 6.4208984375	2044.35	9839.39	< 7.12890625	94.053	1465.94	244.458	28.8304	38.8317		143.564	34.4172	209.681	85.9917	20.3346	1137.5	353.015	5.60385	173.314	82.7324	141.845	102.836	102.929	< 6.4208984375	1162.19	9199.63	537.435	122.743	1566.44	465.292	57.8083	129.095
		9T.1	74.3833	15.5774	285.822	72.3637	5.7769	569.764	49.5606	2.20876	92.1211	53.327	56.4196	18.7403	65.2948	20.2575	795.164	12316.5	60.0331	95.4101	708.209	214.854	40.5423	95.7667		44.1699	< 0.98876953125	< 10.7421875	< 9.8876953125	< 3.02734375	< 12.5732421875	< 2.3193359375	< 0.8544921875	52.2988	66.2398	38.0809	< 4.8828125	< 5.6884765625	< 6.4208984375	1297	1377.5	< 7.12890625	< 3.3935546875	1582.68	398.539	32.6759	135.488
		9T.2	0.905278	10.7254	71.2315	< 9.8876953125	< 3.02734375	437.841	9.66795	< 0.8544921875	81.691	7.96606	11.4563	< 4.8828125	11.3393	< 6.4208984375	1388.42	12709.7	20.8347	88.8698	677.7	184.032	28.8304	122.348		< 8.3984375	< 0.98876953125	< 10.7421875	< 9.8876953125	< 3.02734375	< 12.5732421875	< 2.3193359375	< 0.8544921875	24.9625	1.24955	1.46042	< 4.8828125	< 5.6884765625	< 6.4208984375	< 17.2607421875	1493.44	< 7.12890625	< 3.3935546875	732.011	176.418	< 5.5908203125	89.746
		9T.3	16.7223	8.69337	< 10.7421875	< 9.8876953125	< 3.02734375	636.604	< 2.3193359375	< 0.8544921875	126.847	14.5333	< 4.2724609375	< 4.8828125	17.0169	< 6.4208984375	3398.71	10573.8	< 7.12890625	49.8953	1415.36	192.601	54.3402	28.9508		< 8.3984375	< 0.98876953125	< 10.7421875	< 9.8876953125	< 3.02734375	< 12.5732421875	< 2.3193359375	< 0.8544921875	31.0223	24.7133	18.5388	< 4.8828125	< 5.6884765625	< 6.4208984375	499.346	1092.58	13.4538	< 3.3935546875	781.248	294.553	70.6724	83.1654
		9T.4	16.7223	5.17783	< 10.7421875	3.46819	< 3.02734375	383.748	6.27011	< 0.8544921875	54.6924	9.43757	1.46042	< 4.8828125	25.8165	< 6.4208984375	305.515	10832.8	11.4513	38.8516	662.39	153.972	15.039	70.1548		113.577	6.48888	< 10.7421875	44.7234	6.77579	143.789	44.5243	3.23699	77.7417	52.6149	126.405	13.1926	84.2726	< 6.4208984375	1473.65	7777.72	45.0385	30.1062	2087.78	511.796	50.8062	203.658
		Con.4	59.2518	6.06244	< 10.7421875	< 9.8876953125	< 3.02734375	258.326	0.0924906	< 0.8544921875	62.5158	7.96606	< 4.2724609375	< 4.8828125	7.69447	< 6.4208984375	550.135	11512.3	< 7.12890625	59.4806	590.086	131.867	6.94549	95.2369		33.9517	4.48039	< 10.7421875	34.4239	3.02734	12.5732	2.31934	0.854492	92.2748	49.0293	40.5349	4.88281	11.3393	< 6.4208984375	1183.18	7787.79	3.06256	33.7056	2620	544.343	35.2603	185.913
	Day 12	12D.1	16.7223	6.06244	30.5452	< 9.8876953125	< 3.02734375	192.177	14.4154	< 0.8544921875	26.6828	9.9186	4.71186	< 4.8828125	21.6932	< 6.4208984375	379.439	9809.69	9.34281	40.3842	315.198	92.3457	6.94549	43.098		62.9505	8.11236	71.2315	18.3336	3.37169	71.2275	26.0207	1.25449	123.633	67.9512	68.7724	< 4.8828125	45.2824	19.0917	9696.24	9245.55	29.2924	51.9984	1681.63	694.085	265.929	199.318
		12D.2	28.1854	7.61753	< 10.7421875	37.6977	2.18479	258.326	18.9051	< 0.8544921875	68.8346	16.3021	11.4563	< 4.8828125	36.3399	< 6.4208984375	521.426	10156.3	15.3784	59.4806	789.427	160.824	23.2329	93.908		296.777	8.30751	100.228	243.817	9.38485	232.519	71.3538	12.6962	115.987	394.234	162.463	19.172	157.993	< 6.4208984375	1722.39	9204.08	89.0942	50.5996	1949.17	754.818	92.9131	164.663
		12D.3	6.95954	12.1258	10.6254	Invalid(46.6064424630628)	Invalid(2.18479114158575)	Invalid(< 12.5732421875)	Invalid(8.84093171339578)	< 0.8544921875	Invalid(< 5.810546875)	13.6345	Invalid(< 4.2724609375)	< 4.8828125	33.06	< 6.4208984375	192.029	10588.5	Invalid(13.4537707550763)	Invalid(79.6751927898355)	Invalid(621.574884028247)	128.596	< 5.5908203125	50.5647		110.583	8.88419	85.9886	64.9794	5.52171	210.392	61.8195	3.83945	145.833	62.4485	113.523	16.9731	77.2021	< 6.4208984375	550.135	7240.3	66.6477	37.427	1352.84	457.429	31.801	142.013
		12D.4	< 8.3984375	3.99502	< 10.7421875	18.3336	Invalid(8.45570564903088)	328.352	8.00037	< 0.8544921875	46.4895	9.9186	7.22042	< 4.8828125	17.0169	< 6.4208984375	178.196	11330	< 7.12890625	51.9984	580.176	130.236	7.85298	93.77
		12T.1																								21.6985	< 0.98876953125	< 10.7421875	< 9.8876953125	< 3.02734375	< 12.5732421875	< 2.3193359375	< 0.8544921875	39.1402	15.8633	38.0809	< 4.8828125	< 5.6884765625	< 6.4208984375	848.328	2565.99	< 7.12890625	< 3.3935546875	851.046	275.395	33.5439	89.0685
		12T.2	33.9517	4.94899	< 10.7421875	57.07	< 3.02734375	258.326	36.788	< 0.8544921875	51.8946	18.0369	24.6973	4.91646	45.2824	< 6.4208984375	976.166	10945.6	37.3005	47.7612	577.681	117.306	35.2603	67.1846		< 8.3984375	< 0.98876953125	< 10.7421875	< 9.8876953125	< 3.02734375	< 12.5732421875	< 2.3193359375	< 0.8544921875	23.7817	15.4223	18.5388	< 4.8828125	< 5.6884765625	< 6.4208984375	404.992	2891.72	< 7.12890625	< 3.3935546875	387.788	205.391	38.3448	59.8595
		12T.3	764.128	6.69864	< 10.7421875	80.6955	< 3.02734375	348.321	2.48861	6.22545	91.5051	319.421	7.22042	< 4.8828125	430.269	< 6.4208984375	2417.83	12025.2	9.34281	83.6064	1116.06	221.652	64.3334	96.8232		90.6048	1.44595	< 10.7421875	71.6451	< 3.02734375	87.7921	39.3938	0.591094	82.6643	160.247	42.9339	2.22097	11.3393	< 6.4208984375	1373.27	2550.82	46.5626	17.163	1252.15	140.707	83.7779	140.159
		12T.4	44.1699	6.27685	< 10.7421875	49.3468	< 3.02734375	344.345	34.1515	0.453239	110.103	23.0779	24.6973	5.66027	60.6561	< 6.4208984375	1082.51	11227.7	34.1368	60.2555	1721.45	270.151	39.7225	81.7718
				if less then 35 bead count, invalid
